# Supplementary material for: m6A Regulates the Stability of Cellular Transcripts Required for Efficient KSHV Lytic Replication
Source: Viruses. 2023 Jun 16;15(6):1381. doi: 10.3390/v15061381 (PMC10303434; doi:10.3390/v15061381)
Supplement: Supplementary file 1 [file viruses-15-01381-s001.zip]

Archive with 1 entries (1 files):
- viruses-2369878-supplementary.pdf
